# Supplementary material for: Inhibitory Effect of Apomorphine on Focal and Nonfocal Plasticity in the Human Motor Cortex
Source: Pharmaceutics. 2021 May 13;13(5):718. doi: 10.3390/pharmaceutics13050718 (PMC8153161; doi:10.3390/pharmaceutics13050718)
Supplement: Supplementary file 1 [file pharmaceutics-13-00718-s001.zip]

Archive with 1 entries (1 files):
- pharmaceutics-1198399-supplementary.pdf
